# Supplementary material for: Microwave-Solvothermal Synthesis of Mesoporous CeO2/CNCs Nanocomposite for Enhanced Room Temperature NO2 Detection
Source: Nanomaterials (Basel). 2024 May 7;14(10):812. doi: 10.3390/nano14100812 (PMC11124451; doi:10.3390/nano14100812)
Supplement: Supplementary file 1 [file nanomaterials-14-00812-s001.zip]

Archive with 1 entries (1 files):
- nanomaterials-2981728-supplementary.pdf
